# Supplementary material for: Gene Expression Networks Across Multiple Tissues Are Associated with Rates of Molecular Evolution in Wild House Mice
Source: Genes (Basel). 2019 Mar 18;10(3):225. doi: 10.3390/genes10030225 (PMC6470930; doi:10.3390/genes10030225)
Supplement: Supplementary file 1 [file genes-10-00225-s001.zip]

Archive with 2 entries (2 files):
- supplementary material.docx
- FileS1.xlsx
