# Supplementary material for: Gene Expression Networks Across Multiple Tissues Are Associated with Rates of Molecular Evolution in Wild House Mice
Source: Genes (Basel). 2019 Mar 18;10(3):225. doi: 10.3390/genes10030225 (PMC6470930; doi:10.3390/genes10030225)
Supplement: Supplementary file 1 [file genes-10-00225-s001.zip › FileS1.xlsx]

## Sheet: Sheet1
Samples included in co-expression analysis after filtering
Thyroid	Brain	Gut	Heart	Kidney	Liver	Lung	Muscle	Spleen	Testis
CBThyroidtp121	CBBraintp121	CBGuttp121	CBHearttp121	CBKidneytp121	CBLivertp121WH	CBLungtp121	CBMuscletp172WH	CBSpleentp121	CBTestistp121
CBThyroidtp172	CBBraintp172	CBGuttp1	CBHearttp172	CBKidneytp172	CBLivertp172WH	CBLungtp1	CBMuscletp1	CBSpleentp172	CBTestistp172
CBThyroidtp1	CBBraintp3a2	CBGuttp4a	CBHearttp1	CBKidneytp1	CBLivertp1	CBLungtp3a2	CBMuscletp4a	CBSpleentp1	CBTestistp1
CBThyroidtp3a2	CBBraintp4a	CBGuttp81	CBHearttp3a2	CBKidneytp3a2	CBLivertp3a2	CBLungtp81	CBMuscletp51	CBSpleentp3a2	CBTestistp3a2
CBThyroidtp4a	CBBraintp51	IRGut05F1C1	CBHearttp4a	CBKidneytp4a	CBLivertp4a	IRLung02FC	CBMuscletp710	CBSpleentp4a	CBTestistp4a
CBThyroidtp51	CBBraintp710	IRGut07F1C1	CBHearttp51	CBKidneytp51	CBLivertp51	IRLung05F1C1	CBMuscletp81	CBSpleentp51	CBTestistp51
CBThyroidtp710	CBBraintp81	IRGut08F1	CBHearttp710	CBKidneytp710	CBLivertp710	IRLung07F1C1	IRMuscle02FC	CBSpleentp710	CBTestistp710
CBThyroidtp81	IRBrain02FC	IRGut132	CBHearttp81	CBKidneytp81	CBLivertp81	IRLung132	IRMuscle05F1C1	CBSpleentp81	CBTestistp81
IRThyroid02FC	IRBrain05F1C1	MCGut16b	IRHeart02FC	IRKidney02FC	IRLiver02FC	IRLungIR122	IRMuscle07F1C1	IRSpleen02FC	IRTestis02FC
IRThyroid05F1C1	IRBrain07F1C1	MCGut18b	IRHeart05F1C1	IRKidney05F1C1	IRLiver05F1C1	MCLung14	IRMuscle08F1	IRSpleen08F1	IRTestis05F1C1
IRThyroid07F1C1	IRBrain08F1	MCGutB2C	IRHeart07F1C1	IRKidney07F1C1	IRLiver07F1C1	MCLung18b	IRMuscle132	IRSpleen132	IRTestis07F1C1
IRThyroid08F1	IRBrain132	MCGutC12	IRHeart08F1	IRKidney08F1	IRLiver08F1	MCLungC12	IRMuscleIR122	IRSpleenIR122	IRTestis08F1
IRThyroid132	IRBrainIR122	MCGutE1b	IRHeart132	IRKidney132	IRLiver132	MCLungE1b	MCMuscle14	MCSpleen14	IRTestis132
IRThyroidIR122	MCBrain14		IRHeartIR122	IRKidneyIR122	IRLiverIR122		MCMuscle16b	MCSpleen16b	IRTestisIR122
MCThyroid14	MCBrain16b		MCHeart14	MCKidney14	MCLiver14		MCMuscle18b	MCSpleen18b	MCTestis14
MCThyroid16b	MCBrain18b		MCHeart16b	MCKidney16b	MCLiver16b		MCMuscleB2C	MCSpleenB2C	MCTestis16b
MCThyroid18b	MCBrainB2C		MCHeart18b	MCKidney18b	MCLiver18b		MCMuscleC12	MCSpleenC12	MCTestis18b
MCThyroidB2C	MCBrainC12		MCHeartB2C	MCKidneyB2C	MCLiverB2C		MCMuscleE1b	MCSpleenE1b	MCTestisB2C
MCThyroidC12	MCBrainE1b		MCHeartC12	MCKidneyC12	MCLiverC12			MCSpleenF1B	MCTestisC12
MCThyroidE1b	MCBrainF1B		MCHeartE1b	MCKidneyE1b	MCLiverE1b				MCTestisE1b
MCThyroidF1B			MCHeartF1B	MCKidneyF1B	MCLiverF1B				MCTestisF1B
